# Supplementary material for: Transperineal ultrasonography in detecting penetrating perianal disease: a systematic review and meta-analysis
Source: J Crohns Colitis. 2026 Mar 24;20(3):jjag032. doi: 10.1093/ecco-jcc/jjag032 (PMC13010342; doi:10.1093/ecco-jcc/jjag032)
Supplement: jjag032_Supplementary_Data [file jjag032_supplementary_data.zip]

Archive with 7 entries (7 files):
- Supplementary Files 1 (PROSPERO).pdf
- Supplementary Files 2 (Search Strategy).docx
- Supplementary Table 1.docx
- Supplementary Table 2.docx
- Supplementary Table 3.docx
- Supplementary Table 4.docx
- Supplementary_Figure_1.pdf
